# Supplementary material for: miR-452-3p inhibited osteoblast differentiation by targeting Smad4
Source: PeerJ. 2021 Sep 28;9:e12228. doi: 10.7717/peerj.12228 (PMC8485836; doi:10.7717/peerj.12228)
Supplement: Supplemental Information 1 [file peerj-09-12228-s001.zip]

Archive with 6 entries (3 files):
- Raw data/
- Raw data/RT-PCR/
- Raw data/RT-PCR/RT-PCR.xlsx
- Raw data/WB/
- Raw data/WB/WB.docx
- Raw data/WB/WB.pdf
