# Supplementary material for: miR-452-3p inhibited osteoblast differentiation by targeting Smad4
Source: PeerJ. 2021 Sep 28;9:e12228. doi: 10.7717/peerj.12228 (PMC8485836; doi:10.7717/peerj.12228)
Supplement: Supplemental Information 1 [file peerj-09-12228-s001.zip › Raw data/RT-PCR/RT-PCR.xlsx]

## Sheet: Fig 1E miR-452-3p
	U6	miR-452-3p	▲ct		▲▲ct	2-△△ct
0 Day	21.7505	27.0133	5.26282	5.44031	-0.177489	1.13091	1.13091
	21.697	27.1903	5.49332		0.0530061	0.963926	0.963926
	21.5916	27.1564	5.56479		0.124483	0.917333	0.917333
7Days	21.6961	27.6328	5.93669		0.49638	0.708883	0.708883
	21.5835	27.5462	5.96269		0.522385	0.69622	0.69622
	21.7325	27.713	5.98054		0.540226	0.687663	0.687663
14Days	21.7063	28.4328	6.72644		1.28613	0.41005	0.41005
	21.5052	28.2362	6.731		1.29069	0.408754	0.408754
	21.6025	28.673	7.07054		1.63023	0.323038	0.323038

## Sheet: Fig 1C RT-PCR 
	GAPDH	OPN	▲ct		▲▲ct	2-△△ct
0Day	14.4615	24.1473	9.68585	9.66347	0.0223793	0.984608	0.984608
	15.035	24.371	9.33607		-0.327392	1.25474	1.25474
	14.6452	24.6136	9.96848		0.305012	0.809435	0.809435
7Days	14.7841	22.9476	8.16357		-1.4999	2.82823	2.82823
	14.6125	23.0156	8.40307		-1.2604	2.39562	2.39562
	14.9742	23.031	8.05677		-1.6067	3.04553	3.04553
14Days	15.1343	22.4328	7.29844		-2.36503	5.15163	5.15163
	14.9362	22.3632	7.427		-2.23646	4.7124	4.7124
	14.7682	22.219	7.45077		-2.2127	4.6354	4.6354
	GAPDH	Col1A1	▲ct		▲▲ct	2-△△ct
0Day	14.3425	24.2613	9.91885	9.84105	0.0777999	0.947501	0.947501
	14.742	24.367	9.62507		-0.215971	1.16149	1.16149
	14.9972	24.9764	9.97922		0.138171	0.90867	0.90867
7Days	14.7841	23.6786	8.89457		-0.946477	1.92716	1.92716
	14.6125	23.2416	8.62907		-1.21198	2.31655	2.31655
	14.9742	23.7892	8.81495		-1.0261	2.03651	2.03651
14Days	15.1343	23.0928	7.95844		-1.88261	3.68741	3.68741
	14.9362	22.9472	8.011		-1.83004	3.55547	3.55547
	14.7682	22.765	7.99677		-1.84427	3.59072	3.59072
	GAPDH	Runx2	▲ct		▲▲ct	2-△△ct
0Day	14.4735	24.3763	9.90285	9.74307	0.159779	0.895162	0.895162
	15.103	24.4321	9.32915		-0.413917	1.3323	1.3323
	14.5872	24.5844	9.99721		0.254138	0.838488	0.838488
7Days	14.6571	22.8343	8.1772		-1.56587	2.96055	2.96055
	14.3742	22.6439	8.2697		-1.47336	2.77669	2.77669
	14.8217	22.822	8.00024		-1.74283	3.34691	3.34691
14Days	14.3203	21.7413	7.42097		-2.3221	5.00058	5.00058
	14.6741	21.9946	7.32045		-2.42262	5.36143	5.36143
	14.5432	21.9149	7.37165		-2.37141	5.17448	5.17448

## Sheet: Fig 2B RT-PCR 
	U6	miR-452-3p	▲ct		▲▲ct	2-△△ct
Control	21.7245	27.0453	5.32082	5.40065	-0.0798263	1.05689	1.05689
	21.688	27.0983	5.41032		0.00966863	0.993321	0.993321
	21.7358	27.2066	5.47081		0.0701576	0.952534	0.952534
mimic NC	21.6521	27.2133	5.56121		0.160565	0.894675	0.894675
	21.5927	27.1182	5.5255		0.124857	0.917095	0.917095
	21.7465	27.002	5.25554		-0.145111	1.10582	1.10582
inhibitor NC	21.5843	26.9125	5.32821		-0.0724335	1.05149	1.05149
	21.6322	27.1356	5.50338		0.102733	0.931267	0.931267
	21.6955	27.129	5.43354		0.0328886	0.977461	0.977461
miR-452-3p mimic	21.643	25.427	3.784		-1.61665	3.06662	3.06662
	21.734	25.481	3.747		-1.65365	3.14628	3.14628
	21.778	25.583	3.805		-1.59565	3.0223	3.0223
miR-452-3p inhibitor	21.712	28.283	6.571		1.17035	0.444313	0.444313
	21.642	28.317	6.675		1.27435	0.413411	0.413411
	21.687	28.374	6.687		1.28635	0.409986	0.409986

## Sheet: Fig 2 D-F RT-PCR 
Day 7		GAPDH	Runx2	▲ct		▲▲ct	2-△△ct			Day 7		GAPDH	Col1A1	▲ct		▲▲ct	2-△△ct			Day 7		GAPDH	OPN	▲ct		▲▲ct	2-△△ct
	Control	14.3276	24.2743	9.94672	9.95982	-0.0131059	1.00913	1.00913			Control	14.4276	24.4654	10.0378	10.0987	-0.060931	1.04314	1.04314			Control	14.3781	24.3643	9.98618	9.98884	-0.00266186	1.00185	1.00185
		14.6135	24.649	10.0355		0.07571	0.948875	0.948875				14.5185	24.7145	10.196		0.0972583	0.934808	0.934808				14.7465	24.5743	9.82775		-0.161095	1.11814	1.11814
		14.4792	24.3764	9.89722		-0.0626041	1.04435	1.04435				14.5792	24.6416	10.0624		-0.0363274	1.0255	1.0255				14.5612	24.7138	10.1526		0.163757	0.892698	0.892698
	mimic NC	14.5431	24.5416	9.99857		0.038748	0.973499	0.973499			mimic NC	14.547	24.5173	9.97035		-0.128403	1.09308	1.09308			mimic NC	14.4971	24.4963	9.99926		0.0104204	0.992803	0.992803
		14.6135	24.6292	10.0156		0.0558132	0.962052	0.962052				14.7152	24.655	9.93977		-0.158974	1.11649	1.11649				14.5615	24.5746	10.013		0.0241941	0.98337	0.98337
		14.3822	24.242	9.85977		-0.10005	1.07181	1.07181				14.6742	24.7052	10.0309		-0.0677996	1.04812	1.04812				14.5072	24.1672	9.65995		-0.32889	1.25605	1.25605
	miR-452-3p mimic	14.3782	24.9018	10.5236		0.563771	0.676531	0.676531			miR-452-3p mimic	14.4198	26.3819	11.9621		1.86334	0.274839	0.274839			miR-452-3p mimic	14.3462	25.8915	11.5454		1.55653	0.339969	0.339969
		14.5982	25.6522	11.054		1.09418	0.468401	0.468401				14.7218	26.4622	11.7404		1.64165	0.320491	0.320491				14.4972	25.9742	11.477		1.48816	0.356467	0.356467
		14.7145	25.8567	11.1422		1.1824	0.440619	0.440619				14.5948	26.1467	11.5519		1.45312	0.365232	0.365232				14.5718	25.792	11.2202		1.23134	0.425922	0.425922
	inhibitor NC	14.4675	24.2947	9.82725		-0.132573	1.09625	1.09625			inhibitor NC	14.7147	24.7453	10.0306		-0.0681003	1.04834	1.04834			inhibitor NC	14.6795	24.5787	9.89925		-0.0895954	1.06407	1.06407
		14.573	24.673	10.1001		0.140253	0.90736	0.90736				14.6183	24.7193	10.101		0.00222359	0.99846	0.99846				14.544	24.634	10.0901		0.101231	0.932237	0.932237
		14.4952	24.3636	9.86848		-0.0913424	1.06536	1.06536				14.5395	24.6477	10.1081		0.00939876	0.993506	0.993506				14.5102	24.3626	9.85248		-0.136365	1.09913	1.09913
	miR-452-3p inhibitor	14.4624	23.6476	9.18523		-0.774595	1.71071	1.71071			miR-452-3p inhibitor	14.5406	23.7138	9.17313		-0.925617	1.8995	1.8995			miR-452-3p inhibitor	14.4071	23.8626	9.45557		-0.533274	1.44721	1.44721
		14.6075	23.8326	9.22507		-0.734751	1.66411	1.66411				14.6752	23.8765	9.20128		-0.897469	1.86279	1.86279				14.4675	23.7646	9.29707		-0.691774	1.61527	1.61527
		14.7032	24.1349	9.43166		-0.528164	1.44209	1.44209				14.7582	23.9761	9.21782		-0.880933	1.84157	1.84157				14.5218	24.0769	9.55507		-0.433775	1.35076	1.35076
Day 14	Control	14.4536	24.3145	9.86093	10.0968	-0.235848	1.1776	1.1776		Day 14	Control	14.3896	24.5433	10.1537	10.1882	-0.0345093	1.02421	1.02421		Day 14	Control	14.6476	24.4615	9.81393	9.79643	0.0174935	0.987948	0.987948
		14.2686	24.426	10.1574		0.0606556	0.958828	0.958828				14.5952	24.6027	10.0075		-0.180707	1.13344	1.13344				14.7949	24.6943	9.89941		0.102973	0.931112	0.931112
		14.3748	24.6468	10.272		0.175192	0.88565	0.88565				14.4816	24.885	10.4034		0.215217	0.861417	0.861417				14.8618	24.5378	9.67597		-0.120467	1.08709	1.08709
	mimic NC	14.4315	24.6144	10.183		0.0861747	0.942017	0.942017			mimic NC	14.4672	24.7155	10.2483		0.0600796	0.959211	0.959211			mimic NC	14.7611	24.5914	9.83027		0.0338348	0.97682	0.97682
		14.6325	24.7312	10.0987		0.00192471	0.998667	0.998667				14.6781	24.8456	10.1675		-0.0207298	1.01447	1.01447				14.8465	24.6346	9.7881		-0.00833101	1.00579	1.00579
		14.8214	24.7942	9.97277		-0.124003	1.08975	1.08975				14.4125	24.649	10.2365		0.0483161	0.967064	0.967064				14.6914	24.402	9.71055		-0.0858807	1.06134	1.06134
	miR-452-3p mimic	14.7612	25.4782	10.717		0.620239	0.650563	0.650563			miR-452-3p mimic	14.2792	25.1818	10.9026		0.714393	0.609462	0.609462			miR-452-3p mimic	14.6172	25.3942	10.777		0.98058	0.506776	0.506776
		14.6142	25.3972	10.783		0.686229	0.621476	0.621476				14.4974	25.2798	10.7824		0.5942	0.662412	0.662412				14.8611	25.7432	10.882		1.08561	0.471192	0.471192
		14.5695	25.2537	10.6842		0.587442	0.665522	0.665522				14.5469	25.0797	10.5328		0.344553	0.787552	0.787552				14.5415	25.1435	10.6021		0.805618	0.572117	0.572117
	inhibitor NC	14.5498	24.6785	10.1287		0.0319089	0.978125	0.978125			inhibitor NC	14.8418	24.9475	10.1056		-0.0825715	1.0589	1.0589			inhibitor NC	14.7438	24.5975	9.85368		0.0572499	0.961094	0.961094
		14.658	24.679	10.0211		-0.0757011	1.05387	1.05387				14.7315	24.867	10.1355		-0.052692	1.0372	1.0372				14.8432	24.6383	9.79507		-0.00136218	1.00094	1.00094
		14.7156	24.5419	9.82628		-0.270495	1.20622	1.20622				14.6273	24.935	10.3077		0.119475	0.920523	0.920523				14.6576	24.5716	9.91408		0.117644	0.921691	0.921691
	miR-452-3p inhibitor	14.7345	24.1786	9.44413		-0.65265	1.57205	1.57205			miR-452-3p inhibitor	14.5979	24.2653	9.66746		-0.520736	1.43469	1.43469			miR-452-3p inhibitor	14.6475	24.0966	9.44913		-0.347309	1.27219	1.27219
		14.6246	24.0189	9.39434		-0.70244	1.62726	1.62726				14.6979	24.3456	9.64779		-0.540414	1.45439	1.45439				14.7436	24.0316	9.28804		-0.508399	1.42247	1.42247
		14.5978	24.0906	9.49282		-0.603951	1.51987	1.51987				14.7135	24.1966	9.4831		-0.705099	1.63026	1.63026				14.5272	24.1315	9.60425		-0.192189	1.1425	1.1425

## Sheet: Fig 3D Smad4 RT-PCR 
	GAPDH	Smad4	▲ct		▲▲ct	2-△△ct
mimic NC	14.5371	24.3493	9.81216	9.5122	0.299953	0.812279	0.812279
	15.3929	24.8613	9.4684		-0.0438027	1.03083	1.03083
	14.9086	24.1646	9.25605		-0.25615	1.19429	1.19429
miR-452-3p mimic	14.4971	25.2783	10.7813		1.26906	0.41493	0.41493
	14.5245	25.3421	10.8176		1.30542	0.404604	0.404604
	14.5485	24.9671	10.4186		0.906414	0.53351	0.53351
inhibitior NC	14.3843	23.9749	9.59059		0.0783868	0.947116	0.947116
	14.4912	23.8432	9.35195		-0.160259	1.11749	1.11749
	14.6147	23.9412	9.32645		-0.185755	1.13741	1.13741
miR-452-3p inhibitior	14.637	22.847	8.21		-1.3022	2.46605	2.46605
	14.545	22.643	8.098		-1.4142	2.66513	2.66513
	14.814	23.078	8.264		-1.2482	2.37546	2.37546

## Sheet: Fig 4A  Smad4 RT-PCR 
	GAPDH	Smad4	▲ct		▲▲ct	2-△△ct
inhibitior NC	14.4891	24.9471	10.4579	10.2061	0.251856	0.839815	0.839815
	14.6239	24.6727	10.0488		-0.157238	1.11515	1.11515
	14.2163	24.3278	10.1114		-0.0946181	1.06778	1.06778
miR-452-3p inhibitior	14.5131	23.4713	8.95826		-1.24779	2.37477	2.37477
	14.5495	23.5614	9.01191		-1.19414	2.28809	2.28809
	14.9128	23.9841	9.07123		-1.13482	2.19592	2.19592
miR-452-3p inhibitior+si-Smsd4	14.3843	24.0129	9.62859		-0.57746	1.49222	1.49222
	14.4912	24.1282	9.63695		-0.569107	1.4836	1.4836
	14.6147	24.3101	9.69537		-0.51068	1.42472	1.42472

## Sheet: Fig 4D RT-PCR 
	GAPDH	OPN	▲ct		▲▲ct	2-△△ct
Control	14.4952	24.4273	9.93206	9.82565	0.106412	0.928895	0.928895
	14.6252	24.4323	9.80708		-0.0185678	1.01295	1.01295
	14.8358	24.5736	9.73781		-0.0878441	1.06278	1.06278
miR-452-3p inhibitor	14.5491	23.5618	9.0127		-0.812949	1.7568	1.7568
	14.4162	23.5276	9.11138		-0.714269	1.64065	1.64065
	14.3788	23.3742	8.99536		-0.830289	1.77804	1.77804
miR-452-3p inhibitor+si-Smad4	14.6742	24.3275	9.65337		-0.172279	1.12684	1.12684
	14.3942	23.8122	9.418		-0.407644	1.32652	1.32652
	14.4395	23.903	9.46354		-0.362113	1.28531	1.28531
	GAPDH	Col1A1	▲ct		▲▲ct	2-△△ct
Control	14.4467	24.5473	10.1007	9.95206	0.148589	0.902132	0.902132
	14.499	24.491	9.99203		0.0399654	0.972678	0.972678
	14.5833	24.3468	9.76351		-0.188554	1.13962	1.13962
miR-452-3p inhibitor	14.316	23.2753	8.9593		-0.992757	1.98998	1.98998
	14.5211	23.4914	8.97034		-0.981718	1.97482	1.97482
	14.7425	23.5622	8.81971		-1.13235	2.19215	2.19215
miR-452-3p inhibitor+si-Smad4	14.5122	24.2175	9.70537		-0.246691	1.18648	1.18648
	14.6782	24.3782	9.7		-0.252057	1.1909	1.1909
	14.3478	24.1779	9.83006		-0.122003	1.08824	1.08824
	GAPDH	Runx2	▲ct		▲▲ct	2-△△ct
Control	14.8174	24.6331	9.81561	10.1548	-0.339157	1.26502	1.26502
	14.678	24.946	10.268		0.113233	0.924514	0.924514
	14.3782	24.7588	10.3807		0.225924	0.855047	0.855047
miR-452-3p inhibitor	14.9146	24.3714	9.45679		-0.697972	1.62222	1.62222
	14.6751	24.0784	9.40334		-0.751424	1.68345	1.68345
	14.7651	23.982	9.21683		-0.937936	1.91578	1.91578
miR-452-3p inhibitor+si-Smad4	14.5994	24.8746	10.2752		0.120435	0.91991	0.91991
	14.4109	24.4307	10.0198		-0.134944	1.09805	1.09805
	14.8375	24.5979	9.76041		-0.394355	1.31435	1.31435

## Sheet: Fig 3B relative luciferase act 
	Fireflies 1	Renilla 1	Fireflies 1/Renilla 1	Fireflies 2	Renilla 2	Fireflies 2/Renilla 2	Fireflies 3	Renilla 3	Fireflies 3/Renilla 3	average value	relative transcript level
Smad4 3'-UTR WT-mimic NC	16473	6438	2.55871	18546	6874	2.69799	18267	7213	2.53251	2.59641	1
Smad4 3'-UTR WT-miR-254-3p mimic	5121	4463	1.14743	5343	4675	1.14289	5678	4746	1.19638	1.16223	0.447631
Smad4 3'-UTR MT-mimic NC	61234	10674	5.73674	57934	9714	5.96397	60785	11498	5.28657	5.66243	1
Smad4 3'-UTR MT-miR-254-3p mimic	22789	4178	5.45452	19457	4089	4.75838	21465	4231	5.07327	5.09539	0.899859

## Sheet: Fig 1A CCK-8
	Control			BMP2
0	1.015	1.112	1.034	1.023	1.033	1.022
12	1.867	1.568	1.627	1.523	1.489	1.463
24	4.014	3.893	4.298	2.567	2.489	2.637
36	4.279	4.489	4.123	2.524	2.735	2.899
48	5.189	4.816	5.367	2.987	2.613	3.014

## Sheet: Fig 2C ALP
Control			mimic NC			miR-254-3p mimic			inhibitor NC			miR-254-3p inhibitor
0.1412	0.1463	0.1478	0.1396	0.1378	0.1389	0.0522	0.0546	0.0532	0.1213	0.1232	0.1245	0.2213	0.2245	0.2236

[truncated: 3 more sheets: Fig 1D ALP, Fig 4C ALP, Sheet7]
